# Supplementary material for: A modified approach to recover and enumerate Ascaris ova in wastewater and sludge
Source: PLoS Negl Trop Dis. 2019 Feb 21;13(2):e0007020. doi: 10.1371/journal.pntd.0007020 (PMC6383862; doi:10.1371/journal.pntd.0007020)
Supplement: S1 Table — (XLSX) [file pntd.0007020.s001.xlsx]

## Sheet: Sheet1
Recovery of Ascaris ova data
Treatment	A1	A1	A1	A2	A2	A2	A3	A3	A3	Mean	Std deviation	Std error
Lang Lang W	310	329	394	581	643	629	701	733	647	551.889	162.901	54.3005
Blind Bight W	278	324	313	764	711	701	723	689	719	580.222	207.767	69.2557
Lang Lang S	597	625	611	821	738	771	836	801	791	732.333	95.4267	31.8089
Blind Bight S	539	587	498	621	569	647	721	749	711	626.889	87.0064	29.0021
A1 - Tulane method
A2 - Double Flotation Method
A3- Modified Method
